# Supplementary material for: MicroRNA Profiles in Spontaneous Decidualized Menstrual Endometrium and Early Pregnancy Decidua with Successfully Implanted Embryos
Source: PLoS One. 2016 Jan 6;11(1):e0143116. doi: 10.1371/journal.pone.0143116 (PMC4703305; doi:10.1371/journal.pone.0143116)
Supplement: S2 Table — (XLSX) [file pone.0143116.s002.xlsx]

## Sheet: Sheet1
miRNA	P-average	S-average	P/S	P-value
hsa-miR-23c	1.86413	0.0131167	142.119	0.034173
hsa-miR-4680-3p	0.158433	0.00843333	18.7865	0.007574
hsa-miR-1265	0.67335	0.0377333	17.845	0.025757
hsa-miR-1260a	0.19535	0.0120833	16.1669	0.036112
hsa-miR-4466	0.0977833	0.00843333	11.5949	0.027845
hsa-miR-4763-3p	0.107917	0.013	8.30131	0.006451
hsa-miR-4448	0.278167	0.0387667	7.17541	0.044535
hsa-let-7i-3p	7.52635	1.07847	6.97873	0.033277
hsa-miR-511	0.303967	0.0464167	6.54866	5.6e-05
hsa-miR-1249	3.33228	0.6585	5.06041	0.018444
hsa-miR-185-3p	10.9534	2.28698	4.78946	0.041271
hsa-miR-133a	1.48607	0.317867	4.67513	0.003395
hsa-miR-33a-3p	1.53365	0.32815	4.67362	0.048349
hsa-miR-532-5p	123.2	27.5557	4.47094	0.000209
hsa-miR-18b-3p	0.84285	0.212017	3.97539	0.001672
hsa-miR-204-5p	40.6558	10.5	3.87198	0.031696
hsa-miR-4699-5p	0.3244	0.0848167	3.82472	0.000696
hsa-miR-766-3p	8.76668	2.32155	3.77622	0.022236
hsa-miR-129-2-3p	2.14453	0.579583	3.70013	0.048951
hsa-miR-1	715.409	194.893	3.67078	0.029817
hsa-miR-22-3p	1317.49	371.291	3.5484	0.008627
hsa-miR-664b-3p	1.73852	0.502317	3.461	0.001585
hsa-miR-3152-3p	0.329183	0.0954333	3.44935	0.009502
hsa-miR-151b	13.5233	3.96647	3.4094	0.012878
hsa-miR-26b-3p	0.209917	0.0627167	3.34707	0.027471
hsa-miR-379-5p	53.0118	16.1511	3.28224	0.032708
hsa-miR-126-5p	60.5688	18.7946	3.22267	0.024115
hsa-miR-3177-3p	0.244133	0.0783167	3.11725	0.000407
hsa-miR-760	3.87897	1.25902	3.08094	0.000528
hsa-miR-95	13.061	4.34035	3.0092	0.004118
hsa-miR-1306-5p	5.09985	1.74945	2.91512	0.002948
hsa-miR-376b-5p	0.492967	0.1707	2.88791	0.034014
hsa-miR-484	27.4472	9.77098	2.80905	0.011725
hsa-miR-337-3p	3.91155	1.39393	2.80613	0.041697
hsa-miR-548h-5p	1.00297	0.365	2.74786	0.047067
hsa-let-7a-3p	4.42662	1.61163	2.74667	0.03666
hsa-miR-940	5.75452	2.14088	2.68792	0.020199
hsa-miR-654-5p	3.74055	1.39333	2.68461	0.018123
hsa-miR-150-5p	19.7931	7.49523	2.64076	0.022032
hsa-miR-378a-5p	0.436567	0.170283	2.56377	0.005319
hsa-miR-126-3p	19.8528	7.82203	2.53806	0.001107
hsa-miR-501-3p	4.48135	1.78792	2.50646	0.042536
hsa-miR-30a-5p	1606.17	648.205	2.47787	6.1e-05
hsa-miR-29b-2-5p	1.95127	0.789433	2.47174	0.002499
hsa-miR-140-5p	1.93757	0.7907	2.45045	0.02725
hsa-miR-127-3p	274.104	116.293	2.35701	0.035421
hsa-miR-28-5p	30.9487	13.1313	2.35686	0.003352
hsa-miR-5588-5p	1.1219	0.481833	2.3284	0.000298
hsa-miR-656	1.67423	0.7202	2.32467	0.031298
hsa-miR-365b-3p	67.0101	28.8272	2.32454	0.018963
hsa-miR-365a-3p	67.0101	28.8272	2.32454	0.018963
hsa-miR-369-3p	11.7184	5.09545	2.29978	0.039688
hsa-miR-193b-3p	105.644	47.0219	2.2467	0.038543
hsa-miR-1180	3.58663	1.59963	2.24216	0.006288
hsa-miR-143-3p	2140.26	965.41	2.21694	0.037127
hsa-miR-676-3p	1.3846	0.630633	2.19557	0.00342
hsa-miR-374a-3p	58.2325	27.611	2.10903	0.000831
hsa-miR-195-3p	0.991817	0.47705	2.07906	0.03776
hsa-miR-10a-5p	4391.12	2123.37	2.068	0.019363
hsa-miR-590-3p	2.1566	1.04415	2.06541	0.020864
hsa-miR-362-3p	7.27202	3.62503	2.00606	0.0201
hsa-miR-296-5p	5.078	2.54425	1.99587	0.047614
hsa-miR-4326	0.207533	0.104867	1.97901	0.044441
hsa-miR-2355-3p	1.17418	0.596817	1.9674	0.04806
hsa-miR-139-3p	30.0529	15.2903	1.96549	0.035767
hsa-miR-24-1-5p	1.64553	0.8396	1.9599	0.041796
hsa-miR-2355-5p	1.3498	0.69205	1.95044	0.036028
hsa-miR-6511b-3p	0.375167	0.193417	1.93968	0.039177
hsa-miR-197-3p	25.4779	13.2768	1.91898	0.033039
hsa-miR-324-3p	1.08335	0.57205	1.8938	0.030801
hsa-miR-339-5p	7.64308	4.03715	1.89319	0.01061
hsa-miR-139-5p	10.2221	5.49448	1.86043	0.023099
hsa-miR-151a-5p	125.462	68.639	1.82785	0.009761
hsa-miR-30a-3p	161.187	89.1087	1.80888	0.00453
hsa-miR-22-5p	48.7592	26.959	1.80864	0.046319
hsa-miR-548e	7.92132	4.56713	1.73442	0.021494
hsa-miR-548k	4.97642	2.92042	1.70401	0.010458
hsa-miR-186-5p	48.9914	32.0251	1.52978	0.002765
hsa-let-7i-5p	9618.3	6316.63	1.52269	0.010219
hsa-miR-98-5p	166.057	115.21	1.44134	0.000545
hsa-miR-576-3p	1.70682	1.1965	1.42651	0.035568
hsa-miR-151a-3p	76.4403	54.5386	1.40158	0.049027
hsa-miR-29a-5p	5.19977	3.7879	1.37273	0.04452
hsa-let-7f-5p	170737	146367	1.1665	0.035585
hsa-miR-4715-5p	0.0485333	0	#DIV/0!	0.025623
hsa-miR-642b-3p	0.0588333	0	#DIV/0!	0.038392
hsa-miR-1245b-5p	0.0610667	0	#DIV/0!	0.039363
hsa-miR-133b	0.155283	0	#DIV/0!	0.026026
hsa-miR-2110	12.3322	17.748	0.69485	0.033408
hsa-miR-6721-5p	0.83255	1.20398	0.691498	0.04103
hsa-miR-191-5p	1679.36	2452.3	0.68481	0.023853
hsa-miR-195-5p	116.192	176.288	0.659103	0.020309
hsa-miR-200b-5p	21.0858	32.1549	0.655757	0.024801
hsa-miR-425-5p	11.8333	18.1958	0.650331	0.040851
hsa-miR-92a-3p	323.445	511.1	0.632841	0.029621
hsa-miR-17-5p	26.5291	43.4589	0.610441	0.00352
hsa-miR-130b-3p	20.0596	33.3093	0.602222	0.0174
hsa-miR-34a-3p	1.00432	1.67293	0.600336	0.013522
hsa-miR-106b-5p	52.8768	88.489	0.597552	0.014857
hsa-miR-1301	10.3528	17.8454	0.580138	0.005661
hsa-miR-767-5p	0.862617	1.4891	0.579287	0.018133
hsa-miR-199b-3p	16102.1	27913.6	0.576855	0.001359
hsa-miR-199a-3p	16102.3	27914.1	0.576852	0.001359
hsa-miR-744-5p	89.547	157.157	0.569793	0.048527
hsa-miR-92b-5p	34.3084	60.3099	0.568868	0.03795
hsa-miR-1307-3p	80.7864	146.218	0.552507	0.033984
hsa-miR-130a-3p	194.937	358.262	0.544119	0.000149
hsa-miR-324-5p	3.87933	7.28148	0.532767	0.002914
hsa-miR-1245a	0.7499	1.43017	0.524343	0.020749
hsa-miR-17-3p	16.7096	32.0829	0.520826	0.002127
hsa-miR-196b-3p	5.18278	9.96733	0.519977	0.001894
hsa-miR-219-5p	0.4335	0.84455	0.513291	0.006493
hsa-miR-16-5p	276.831	541.132	0.511578	0.017215
hsa-miR-424-3p	134.069	262.284	0.51116	0.016033
hsa-miR-132-3p	4.28883	8.58867	0.499359	0.007175
hsa-miR-1244	0.37695	0.764317	0.493185	0.021952
hsa-miR-16-1-3p	0.2055	0.422883	0.48595	0.00275
hsa-miR-125b-1-3p	0.590233	1.22788	0.480693	0.01224
hsa-miR-1245b-3p	0.253283	0.52975	0.478118	0.029617
hsa-miR-1287	1.47983	3.10417	0.476723	0.0324
hsa-miR-181a-5p	404.795	852.612	0.47477	0.008176
hsa-miR-34c-5p	1092.93	2335.16	0.468032	0.026881
hsa-miR-103a-2-5p	0.41235	0.8864	0.465196	0.018091
hsa-miR-212-3p	1.12388	2.43102	0.462308	0.0109
hsa-miR-503-5p	78.8203	171.616	0.459283	0.001276
hsa-miR-146b-5p	848.065	1854.24	0.457365	0.014671
hsa-miR-874	2.38113	5.21805	0.456326	0.042629
hsa-miR-483-5p	36.995	82.127	0.450461	0.023643
hsa-miR-34b-5p	22.8865	51.1749	0.447221	0.0455
hsa-miR-423-5p	2188.68	4921.53	0.444715	0.003179
hsa-miR-4743-5p	0.13205	0.29805	0.443046	0.034084
hsa-miR-93-3p	0.340717	0.77365	0.440402	0.020209
hsa-miR-3193	0.0854167	0.196833	0.433955	0.037885
hsa-miR-301b	0.1474	0.349583	0.421645	0.030462
hsa-miR-199a-5p	39.0954	92.8986	0.420839	0.001987
hsa-miR-424-5p	212.48	519.739	0.408821	0.013534
hsa-miR-93-5p	65.1408	161.456	0.403459	0.004376
hsa-miR-3165	0.0946167	0.241067	0.392491	0.045481
hsa-miR-3183	0.0854167	0.218383	0.391133	0.027
hsa-miR-4471	0.0704833	0.18045	0.390597	0.018171
hsa-miR-181b-5p	245.843	674.521	0.36447	0.003721
hsa-miR-34c-3p	0.580033	1.62875	0.356122	0.0197
hsa-miR-504	1.68742	5.07392	0.332567	0.045257
hsa-miR-3916	0.313733	0.996367	0.314877	0.017804
hsa-miR-548t-5p	0.244917	0.816383	0.300003	0.006468
hsa-miR-4524a-3p	0.07265	0.242583	0.299485	0.004498
hsa-miR-769-3p	0.320917	1.08973	0.294492	0.002846
hsa-miR-1292-5p	0.338867	1.16053	0.291993	0.003471
hsa-miR-5004-5p	0.0359833	0.124717	0.28852	0.013085
hsa-miR-4642	0.05125	0.17875	0.286713	0.014564
hsa-miR-6514-5p	0.121567	0.435967	0.278844	0.010709
hsa-miR-708-5p	5.95367	22.9826	0.259051	0.018433
hsa-miR-1296	0.0963333	0.38675	0.249084	0.015922
hsa-miR-4724-5p	0.158383	0.6551	0.241769	0.003259
hsa-miR-1224-5p	0.269533	1.16903	0.230561	0.009823
hsa-miR-3126-5p	0.08915	0.398233	0.223864	0.011252
hsa-miR-6507-5p	0.192683	0.87925	0.219145	0.032005
hsa-miR-3609	0.149767	0.708883	0.211272	0.037708
hsa-miR-181d	27.5787	135.195	0.203992	0.018159
hsa-miR-199b-5p	15.2542	76.1027	0.200442	0.007644
hsa-miR-887	0.652383	3.70327	0.176164	0.01847
hsa-miR-508-3p	0.0459167	0.267533	0.17163	0.000211
hsa-miR-92a-1-5p	9.45847	55.4928	0.170445	0.002201
hsa-miR-135a-5p	0.182567	1.07553	0.169746	0.005612
hsa-miR-671-5p	0.0847	0.500933	0.169084	0.046306
hsa-miR-181c-5p	2.30368	13.7146	0.167973	0.004627
hsa-miR-5088	0.0245333	0.15215	0.161244	0.011963
hsa-miR-1298	0.07135	0.468267	0.15237	0.009286
hsa-miR-124-3p	0.09775	0.645017	0.151546	0.026937
hsa-miR-652-5p	0.0489167	0.374533	0.130607	0.02046
hsa-miR-6724-5p	0.0586833	0.503967	0.116443	0.008532
hsa-miR-4419b	0.0343333	0.296317	0.115867	0.026901
hsa-miR-5009-5p	0.0127333	0.188667	0.0674909	0.001584
hsa-miR-449a	3.59137	110.972	0.0323628	0.018312
hsa-miR-19b-1-5p	0	0.08365	0	0.01937
hsa-miR-2276	0	0.115133	0	0.019189
hsa-miR-2115-3p	0	0.0572333	0	0.048036
